# Supplementary material for: Temporal and geographic analysis of trichinellosis incidence in Chile with risk assessment
Source: Parasit Vectors. 2021 May 26;14:282. doi: 10.1186/s13071-021-04783-6 (PMC8157648; doi:10.1186/s13071-021-04783-6)
Supplement: Supplementary file 2 — Additional file 2: Table S2. Details of the estimation of the relative risk of trichinellosis per commune in Chile. [file 13071_2021_4783_MOESM2_ESM.xlsx]

## Sheet: Hoja1
Table S2. Details of the estimation of the relative risk of trichinellosis per commune in Chile.
Commune	code	node	mean	sd	MC error	Lower Confidence Interval (CI)	median	Higher CI	Rate (case per 100,000)	Number of swine
Arica	1	R[1]	0.3526	0.1931	0.003982	0.08897	0.3166	0.8265	0	2070
Camarones	2	R[2]	0.6925	0.4419	0.008349	0.1669	0.5827	1.801	0	213
General Lagos	3	R[3]	0.6978	0.5695	0.01082	0.09901	0.5351	2.216	0	0
Putre	4	R[4]	0.6859	0.4703	0.01039	0.1473	0.5706	1.937	0	29
Alto Hospicio	5	R[5]	0.4599	0.2844	0.004789	0.1135	0.3931	1.185	0	0
Huara	6	R[6]	0.6483	0.3616	0.007605	0.185	0.5684	1.589	0	402
Iquique	7	R[7]	0.3951	0.2005	0.003242	0.1165	0.356	0.8802	0	0
Pozo Almonte	8	R[8]	0.6183	0.3417	0.006413	0.1829	0.5445	1.481	0	572
Camiña	9	R[9]	0.7984	0.547	0.008747	0.1585	0.6546	2.226	0	162
Colchane	10	R[10]	0.7452	0.4795	0.009297	0.1841	0.628	1.999	0	0
Pica	11	R[11]	0.7077	0.4436	0.008141	0.1862	0.6004	1.817	0	312
Taltal	12	R[12]	1.065	0.6868	0.01177	0.2275	0.9	2.781	0.851426	78
Antofagasta	13	R[13]	0.3331	0.1523	0.002605	0.112	0.3066	0.7028	0	311
Mejillones	14	R[14]	0.6738	0.4482	0.007453	0.1563	0.5613	1.885	0	32
Sierra Gorda	15	R[15]	0.6289	0.4057	0.006867	0.1521	0.5352	1.664	0	0
Calama	16	R[16]	0.4301	0.2033	0.003589	0.141	0.394	0.9201	0	994
Ollagüe	17	R[17]	0.774	0.5956	0.009937	0.1172	0.6173	2.241	0	0
San Pedro de Atacama	18	R[18]	0.621	0.4422	0.007984	0.1239	0.5025	1.749	0	446
María Elena	19	R[19]	0.6835	0.4195	0.007976	0.1689	0.5834	1.78	0	27
Tocopilla	20	R[20]	0.7238	0.3946	0.006573	0.1936	0.6481	1.688	0.402722	0
Copiapó	21	R[21]	0.6307	0.2897	0.005936	0.2143	0.5832	1.335	0.0645128	372
Caldera	22	R[22]	0.8939	0.6422	0.01072	0.1502	0.7328	2.557	0	0
Chañaral	23	R[23]	0.8657	0.5715	0.009491	0.1966	0.7348	2.376	0	0
Diego de Almagro	24	R[24]	0.7732	0.4886	0.008817	0.1701	0.6533	2.03	0	32
Vallenar	25	R[25]	0.6645	0.3539	0.007057	0.1935	0.5866	1.554	0	242
Alto del Carmen	26	R[26]	0.7932	0.5211	0.01018	0.1888	0.6683	2.145	0	427
Tierra Amarilla	27	R[27]	0.8156	0.5622	0.009986	0.1636	0.6761	2.299	0	173
Freirina	28	R[28]	0.8347	0.5732	0.01071	0.1726	0.6867	2.335	0	58
Huasco	29	R[29]	0.829	0.5635	0.009268	0.16	0.6942	2.297	0	84
La Higuera	30	R[30]	0.7447	0.4658	0.008688	0.1929	0.6365	1.951	0	25
Vicuña	31	R[31]	0.6085	0.3209	0.005064	0.19	0.5478	1.398	0	63
Paiguano	32	R[32]	0.8468	0.643	0.01132	0.1405	0.6811	2.538	0	52
Andacollo	33	R[33]	0.6359	0.3883	0.007378	0.1743	0.545	1.637	0	43
Río Hurtado	34	R[34]	0.7108	0.4291	0.008068	0.1833	0.612	1.798	0	76
La Serena	35	R[35]	0.485	0.2364	0.003804	0.153	0.441	1.073	0.051233	541
Coquimbo	36	R[36]	0.4173	0.2118	0.003894	0.125	0.3768	0.9339	0.0479947	470
Monte Patria	37	R[37]	0.6137	0.3435	0.005893	0.1717	0.5436	1.45	0	272
Ovalle	38	R[38]	0.5239	0.2699	0.005422	0.1681	0.4665	1.223	0	574
Combarbalá	39	R[39]	0.7752	0.5044	0.009591	0.1774	0.657	2.077	0	446
Punitaqui	40	R[40]	0.7536	0.4831	0.01001	0.1795	0.6399	1.979	0	165
Illapel	41	R[41]	0.6391	0.3533	0.006861	0.1808	0.5626	1.524	0	291
Canela	42	R[42]	0.7641	0.474	0.00954	0.1961	0.6575	1.982	0	332
Los Vilos	43	R[43]	0.7776	0.4618	0.009105	0.2002	0.6747	1.95	0	248
Salamanca	44	R[44]	0.6584	0.3811	0.006711	0.1671	0.5739	1.645	0	218
Panquehue	45	R[45]	0.8103	0.5144	0.008265	0.1884	0.6859	2.103	0	27
Llaillay	46	R[46]	0.7728	0.4541	0.008026	0.2006	0.6765	1.926	0	94
Catemu	47	R[47]	0.7865	0.4174	0.006928	0.2462	0.7072	1.837	0	240
San Felipe	48	R[48]	0.6546	0.3361	0.006469	0.2077	0.5892	1.53	0	256
Putaendo	49	R[49]	0.8208	0.499	0.008909	0.2169	0.7081	2.07	0	218
Santa María	50	R[50]	0.7944	0.5106	0.008419	0.1813	0.6792	2.056	0	16
San Esteban	51	R[51]	0.8278	0.5886	0.01062	0.1751	0.6704	2.358	0	13159
Los Andes	52	R[52]	0.5708	0.2848	0.005727	0.1975	0.5106	1.269	0	0
Calle Larga	53	R[53]	0.7087	0.4503	0.007108	0.1661	0.5989	1.875	0	7
Rinconada	54	R[54]	0.6926	0.3842	0.007549	0.2082	0.6053	1.694	0	12
La Ligua	55	R[55]	0.6849	0.358	0.005245	0.2104	0.6114	1.587	0	38
Cabildo	56	R[56]	0.788	0.4342	0.006602	0.2327	0.686	1.893	0	85
Petorca	57	R[57]	0.8116	0.5231	0.008979	0.1894	0.6909	2.128	0	136
Hijuelas	58	R[58]	0.6976	0.3676	0.006288	0.2143	0.6177	1.657	0	12
Calera	59	R[59]	0.6214	0.3559	0.005344	0.1608	0.5431	1.521	0	0
La Cruz	60	R[60]	0.7512	0.4715	0.007892	0.1747	0.6472	1.963	0	5
Quillota	61	R[61]	0.4979	0.2338	0.004324	0.1725	0.4539	1.059	0	47
Nogales	62	R[62]	0.746	0.3957	0.006002	0.2397	0.6632	1.753	0	135
El Quisco	63	R[63]	0.8065	0.5752	0.00863	0.1507	0.6702	2.297	0	40
Cartagena	64	R[64]	0.7087	0.4415	0.007617	0.1882	0.6073	1.804	0	102
El Tabo	65	R[65]	0.7947	0.549	0.009188	0.1618	0.658	2.246	0	0
Santo Domingo	66	R[66]	0.9041	0.604	0.01008	0.2051	0.7477	2.527	0	151670
San Antonio	67	R[67]	0.5655	0.2891	0.004594	0.1754	0.5038	1.286	0	6033
Puchuncaví	68	R[68]	0.7351	0.4475	0.006902	0.1906	0.6335	1.899	0	25
Quintero	69	R[69]	0.5494	0.351	0.005119	0.1266	0.464	1.452	0	27
Viña del Mar	70	R[70]	0.2471	0.1391	0.002145	0.06407	0.219	0.6054	0	0
Concón	71	R[71]	0.4413	0.2543	0.003853	0.1171	0.3848	1.084	0	0
Casablanca	72	R[72]	0.5333	0.257	0.004802	0.1856	0.4851	1.173	0	51
Villa Alemana	73	R[73]	0.3366	0.2145	0.003666	0.07253	0.2873	0.8826	0	0
Quilpué	74	R[74]	0.364	0.1581	0.002995	0.1407	0.3361	0.7504	0	80
Olmué	75	R[75]	0.5868	0.332	0.006034	0.1796	0.5064	1.392	0	26
Limache	76	R[76]	0.4553	0.2563	0.00424	0.1278	0.3987	1.089	0	73
Papudo	77	R[77]	0.8979	0.6786	0.011	0.1418	0.7165	2.685	0	0
Zapallar	78	R[78]	0.8203	0.5231	0.007336	0.1962	0.694	2.202	0	0
Valparaíso	79	R[79]	0.254	0.1413	0.002075	0.06781	0.2243	0.6081	0	0
Algarrobo	80	R[80]	0.8252	0.6326	0.008878	0.1336	0.6595	2.488	0	1174
Juan Fernández	81	R[81]	1.002	0.8529	0.01451	0.1005	0.7581	3.304	0	0
Isla de Pascua	82	R[82]	1.011	0.8717	0.01583	0.08441	0.7764	3.247	0	0
Las Condes	83	R[83]	0.2625	0.1203	0.002426	0.08974	0.2411	0.552	0	0
Lo Barnechea	84	R[84]	0.3879	0.2007	0.003357	0.1231	0.3454	0.8895	0	0
Vitacura	85	R[85]	0.3338	0.1839	0.002722	0.09479	0.2932	0.8026	0	0
Huechuraba	86	R[86]	0.3623	0.1852	0.003356	0.1145	0.3241	0.8228	0	0
Pudahuel	87	R[87]	0.3847	0.159	0.002253	0.1543	0.356	0.7693	0.0476357	2068
Quilicura	88	R[88]	0.4246	0.197	0.00241	0.1523	0.3881	0.922	0.0530574	373
Cerrillos	89	R[89]	0.4888	0.2504	0.003235	0.1585	0.4368	1.106	0.130184	0
Lo Espejo	90	R[90]	0.3975	0.2041	0.003212	0.1252	0.3546	0.8972	0	0
Maipú	91	R[91]	0.3161	0.1204	0.001718	0.1352	0.295	0.6012	0.0202098	55
El Bosque	92	R[92]	0.3451	0.1654	0.002905	0.1173	0.3148	0.7487	0	0
La Pintana	93	R[93]	0.6347	0.2641	0.004074	0.2546	0.5896	1.267	0.208997	240
La Cisterna	94	R[94]	0.3931	0.2024	0.003627	0.1207	0.3538	0.8833	0	0
San Ramón	95	R[95]	0.3868	0.2038	0.00347	0.1201	0.3435	0.8875	0	0
La Florida	96	R[96]	0.3532	0.1422	0.00243	0.1439	0.3314	0.6919	0.0571552	0
La Granja	97	R[97]	0.3684	0.1822	0.002839	0.1217	0.3323	0.8188	0	0
La Reina	98	R[98]	0.307	0.1891	0.003444	0.07317	0.2631	0.7867	0	0
Ñuñoa	99	R[99]	0.2728	0.131	0.002367	0.09048	0.2466	0.5929	0	0
Macul	100	R[100]	0.3353	0.199	0.003372	0.08867	0.2893	0.837	0	0
San Joaquín	101	R[101]	0.3407	0.1728	0.003101	0.117	0.3062	0.7623	0	0
Independencia	102	R[102]	0.3826	0.2077	0.00365	0.113	0.3375	0.9033	0	0
Recoleta	103	R[103]	0.3129	0.1601	0.002988	0.101	0.2797	0.7221	0	0
Conchalí	104	R[104]	0.364	0.1848	0.00318	0.1074	0.3286	0.8312	0	0
Renca	105	R[105]	0.7707	0.3208	0.005508	0.3061	0.7188	1.554	0.366703	0
Cerro Navia	106	R[106]	0.3685	0.1973	0.003323	0.1077	0.3276	0.8666	0	0
Quinta Normal	107	R[107]	0.3842	0.1889	0.003272	0.1253	0.3477	0.8563	0	0
Santiago	108	R[108]	0.2829	0.1136	0.00199	0.1163	0.2669	0.5609	0	0
Estación Central	109	R[109]	0.3494	0.1677	0.002874	0.1216	0.3179	0.7706	0	0
Lo Prado	110	R[110]	0.3762	0.2222	0.003957	0.09759	0.3254	0.9423	0	0
Pedro Aguirre Cerda	111	R[111]	0.4602	0.2252	0.003911	0.1469	0.4181	1.014	0.0908483	0
San Miguel	112	R[112]	0.3659	0.1821	0.002994	0.123	0.3291	0.8171	0	0
Providencia	113	R[113]	0.2941	0.1461	0.002549	0.1015	0.2645	0.6562	0	0
Buin	114	R[114]	0.4369	0.2279	0.00356	0.1294	0.3903	1.014	0	9151
El Monte	115	R[115]	0.5575	0.3229	0.005649	0.1469	0.4861	1.343	0	68076
Talagante	116	R[116]	0.5865	0.3228	0.005982	0.1719	0.5162	1.387	0	44577
Isla de Maipo	117	R[117]	0.533	0.2884	0.004424	0.1621	0.4751	1.254	0	112804
Peñaflor	118	R[118]	0.5308	0.2691	0.004198	0.1678	0.4772	1.183	0	16
Pirque	119	R[119]	0.5566	0.3207	0.005792	0.1653	0.4891	1.386	0	109
Paine	120	R[120]	0.5526	0.2853	0.005061	0.1745	0.4926	1.261	0	28931
San José de Maipo	121	R[121]	0.4835	0.2341	0.004053	0.1711	0.4356	1.061	0	38
Peñalolén	122	R[122]	0.2729	0.1334	0.002223	0.0905	0.2472	0.6041	0	0
Puente Alto	123	R[123]	0.2839	0.1136	0.001935	0.1129	0.2657	0.5531	0.0182114	519
Calera de Tango	124	R[124]	1.304	0.7058	0.01338	0.3989	1.151	3.08	1.35628	0
San Bernardo	125	R[125]	0.4899	0.1687	0.002807	0.2355	0.4688	0.8851	0.112135	1609
Colina	126	R[126]	0.457	0.2173	0.003605	0.1616	0.4184	1.01	0	22721
Melipilla	127	R[127]	0.5958	0.242	0.004287	0.2474	0.5581	1.184	0.0952272	238229
María Pinto	128	R[128]	0.6658	0.3915	0.006473	0.1839	0.5744	1.62	0	12691
Curacaví	129	R[129]	0.4763	0.225	0.003803	0.1744	0.4303	1.04	0	214
Padre Hurtado	130	R[130]	0.5605	0.2962	0.004436	0.1654	0.4997	1.303	0	0
San Pedro	131	R[131]	0.8786	0.4631	0.008039	0.2714	0.7847	2.072	0	726777
Alhué	132	R[132]	0.7868	0.3752	0.006058	0.2808	0.7134	1.716	0	43
Lampa	133	R[133]	0.42	0.2064	0.003515	0.1342	0.3805	0.9352	0	23027
Tiltil	134	R[134]	0.6093	0.328	0.005709	0.1931	0.5335	1.437	0	73
Placilla	135	R[135]	0.9152	0.5605	0.00962	0.2324	0.7842	2.362	0	0
San Fernando	136	R[136]	0.7343	0.3439	0.005664	0.2639	0.6675	1.567	0	343
Nancagua	137	R[137]	0.934	0.5312	0.00884	0.2652	0.8209	2.303	0	10031
Chimbarongo	138	R[138]	0.703	0.361	0.005884	0.2215	0.6303	1.607	0	9474
Santa Cruz	139	R[139]	0.8787	0.4143	0.006848	0.3118	0.8054	1.92	0	5418
Pumanque	140	R[140]	1.092	0.5787	0.009651	0.3359	0.9695	2.546	0	42
Peralillo	141	R[141]	1.433	0.7558	0.01145	0.4397	1.283	3.355	0	59
Palmilla	142	R[142]	1.448	0.7852	0.01118	0.4079	1.289	3.318	0	138
Chépica	143	R[143]	0.8577	0.4509	0.007145	0.2639	0.7652	1.967	0	14171
Lolol	144	R[144]	0.9714	0.5419	0.008946	0.2765	0.8529	2.389	0	177
Rengo	145	R[145]	0.9007	0.4381	0.007063	0.3075	0.8176	1.997	0	72630
Coinco	146	R[146]	1.166	0.5809	0.009587	0.3811	1.048	2.633	0	55
Peumo	147	R[147]	1.458	0.7854	0.01172	0.4273	1.295	3.442	0	30
Coltauco	148	R[148]	1.092	0.5779	0.01017	0.3425	0.9703	2.537	0	2282
Malloa	149	R[149]	0.9939	0.6008	0.01046	0.2535	0.8584	2.533	0	68
Quinta de Tilcoco	150	R[150]	1.063	0.6437	0.01	0.2681	0.906	2.705	0	34
Pichidegua	151	R[151]	7.894	2.485	0.04651	3.952	7.602	13.51	7.69468	158885
San Vicente	152	R[152]	0.9814	0.3956	0.006897	0.4187	0.9139	1.93	0	1456
Las Cabras	153	R[153]	1.301	0.6338	0.009978	0.4407	1.173	2.907	0	61334
Rancagua	154	R[154]	0.5386	0.2177	0.00416	0.2085	0.5056	1.043	0	3617
Doñihue	155	R[155]	0.9596	0.5311	0.01056	0.271	0.8458	2.292	0	28
Graneros	156	R[156]	0.6393	0.3374	0.004773	0.1883	0.575	1.474	0	26416
Mostazal	157	R[157]	0.5742	0.2998	0.005323	0.1772	0.5142	1.292	0	65960
Machalí	158	R[158]	0.7568	0.3418	0.004892	0.2776	0.6988	1.58	0	9188
Codegua	159	R[159]	0.7014	0.4039	0.006803	0.1994	0.6092	1.753	0	31080
Olivar	160	R[160]	1.119	0.602	0.009897	0.3361	0.9968	2.6	0	0
Requínoa	161	R[161]	4.128	1.302	0.02323	2.033	3.965	7.164	4.24561	25965
Litueche	162	R[162]	1.146	0.5889	0.008642	0.3629	1.025	2.644	0	101
Navidad	163	R[163]	1.021	0.6626	0.01212	0.2143	0.8636	2.759	0	522
Marchihue	164	R[164]	1.425	0.7025	0.01084	0.4635	1.305	3.167	0	5985
Paredones	165	R[165]	0.9976	0.5822	0.01014	0.2698	0.8722	2.503	0	277
Pichilemu	166	R[166]	1.138	0.6675	0.01041	0.2958	0.9994	2.805	0	376
La Estrella	167	R[167]	1.539	0.826	0.01305	0.4388	1.368	3.603	0	353808
Molina	168	R[168]	0.6083	0.3348	0.004777	0.1764	0.5373	1.443	0	5277
Licantén	169	R[169]	0.9572	0.6279	0.01041	0.2096	0.8085	2.581	0	3085
Vichuquén	170	R[170]	0.9861	0.6581	0.01137	0.2153	0.826	2.719	0	206
Hualañé	171	R[171]	0.8875	0.4569	0.008613	0.2823	0.7896	2.049	0	321
Sagrada Familia	172	R[172]	0.7437	0.4032	0.006372	0.2357	0.6583	1.78	0	376
Rauco	173	R[173]	0.7974	0.4605	0.006879	0.218	0.6957	1.977	0	222
Teno	174	R[174]	0.6608	0.348	0.006428	0.2072	0.5909	1.504	0	11030
Romeral	175	R[175]	0.789	0.5386	0.009022	0.1645	0.6645	2.157	0	330
Curicó	176	R[176]	0.5019	0.2502	0.004311	0.163	0.4533	1.123	0	51898
Cauquenes	177	R[177]	0.6675	0.2965	0.00585	0.2508	0.6159	1.396	0	1319
Chanco	178	R[178]	0.833	0.5326	0.009249	0.1959	0.7081	2.158	0	918
Pelluhue	179	R[179]	0.8961	0.5969	0.01007	0.1916	0.7485	2.47	0	267
Yerbas Buenas	180	R[180]	0.7001	0.4034	0.006537	0.2003	0.6127	1.705	0	582
Villa Alegre	181	R[181]	0.7491	0.4796	0.007843	0.1705	0.6371	2.007	0	751
Retiro	182	R[182]	0.745	0.4418	0.006758	0.1998	0.6431	1.856	0	1766
San Javier	183	R[183]	0.6073	0.2708	0.005227	0.2208	0.5599	1.266	0	1722
Linares	184	R[184]	0.5409	0.2781	0.005794	0.1686	0.4862	1.223	0	1145
Colbún	185	R[185]	0.7034	0.4011	0.007618	0.2039	0.614	1.713	0	286
Longaví	186	R[186]	0.6107	0.3403	0.006148	0.1754	0.538	1.451	0	1994
Parral	187	R[187]	0.6462	0.3369	0.005256	0.194	0.5827	1.462	0	2066
Curepto	188	R[188]	0.8264	0.4819	0.007668	0.2333	0.7214	2.065	0	763
Pencahue	189	R[189]	0.6865	0.365	0.00695	0.2146	0.6085	1.605	0	406
Constitución	190	R[190]	0.655	0.356	0.005707	0.1867	0.5792	1.556	0	210
Empedrado	191	R[191]	0.7851	0.4897	0.007889	0.1934	0.6685	2.081	0	412
San Clemente	192	R[192]	0.5872	0.298	0.005349	0.196	0.5233	1.336	0	1084
Río Claro	193	R[193]	0.7513	0.4815	0.007629	0.1747	0.637	1.978	0	2742
San Rafael	194	R[194]	0.6948	0.3996	0.007028	0.1942	0.6097	1.724	0	464
Talca	195	R[195]	0.3933	0.1897	0.002909	0.1297	0.3555	0.8514	0	365
Maule	196	R[196]	0.578	0.3199	0.005044	0.1661	0.5103	1.378	0	1306
Pelarco	197	R[197]	0.7082	0.457	0.007067	0.1584	0.5974	1.886	0	329
Chiguayante	198	R[198]	0.3904	0.2263	0.003592	0.1009	0.3384	0.9733	0	9
Hualqui	199	R[199]	0.5111	0.2513	0.004287	0.1747	0.4652	1.132	0	1422
Penco	200	R[200]	0.4687	0.2877	0.004946	0.1139	0.4028	1.193	0	73
Talcahuano	201	R[201]	0.2979	0.1792	0.002958	0.071	0.2573	0.7583	0	24
Santa Juana	202	R[202]	0.6953	0.3577	0.005677	0.2369	0.617	1.577	0	1905
Lota	203	R[203]	0.5591	0.3505	0.005205	0.1249	0.4773	1.471	0	0
Coronel	204	R[204]	0.434	0.2335	0.004001	0.1252	0.3852	1.008	0	319
San Pedro de la Paz	205	R[205]	0.3442	0.1861	0.002994	0.09999	0.3076	0.8187	0	59
Concepción	206	R[206]	0.3158	0.1486	0.002498	0.1065	0.2901	0.6857	0	81
Hualpén	207	R[207]	0.3432	0.2236	0.00365	0.07301	0.2939	0.9222	0	13
Tomé	208	R[208]	0.6002	0.3533	0.005534	0.1519	0.5173	1.485	0	485
Florida	209	R[209]	0.6218	0.3346	0.006044	0.1908	0.5523	1.456	0	742
Contulmo	210	R[210]	2.048	1.03	0.01764	0.6343	1.857	4.543	0	1545
Tirúa	211	R[211]	1.807	0.9238	0.01662	0.5584	1.627	4.097	0	1670
Cañete	212	R[212]	1.241	0.5747	0.009444	0.4224	1.128	2.654	0	5511
Curanilahue	213	R[213]	0.7193	0.3584	0.005389	0.2274	0.6489	1.611	0	417
Los Álamos	214	R[214]	1.024	0.6035	0.0118	0.2627	0.8876	2.546	0	1240
Arauco	215	R[215]	0.6086	0.3527	0.006115	0.1668	0.5306	1.49	0	1635
Lebu	216	R[216]	0.6718	0.4164	0.00734	0.1575	0.577	1.707	0	1548
Pinto	217	R[217]	0.8622	0.4485	0.00891	0.2746	0.7728	2.019	0	839
Coihueco	218	R[218]	0.6444	0.3623	0.006013	0.1728	0.5652	1.591	0	12711
Pemuco	219	R[219]	1.077	0.5689	0.01173	0.3364	0.9508	2.535	1.19551	1694
Yungay	220	R[220]	0.9025	0.4642	0.008416	0.2949	0.7997	2.065	0	1921
Bulnes	221	R[221]	0.8102	0.4522	0.007898	0.2368	0.71	1.989	0	25649
El Carmen	222	R[222]	0.9217	0.5213	0.009839	0.2466	0.8063	2.248	0	5471
San Ignacio	223	R[223]	0.8072	0.463	0.006688	0.2237	0.7002	2.022	0	3000
San Nicolás	224	R[224]	0.8087	0.5036	0.008909	0.2022	0.6881	2.107	0	1123
San Carlos	225	R[225]	0.6419	0.3159	0.00599	0.2153	0.5817	1.443	0	16107
Ñiquén	226	R[226]	0.7849	0.496	0.007858	0.1922	0.6693	2.041	0	2758
San Fabián	227	R[227]	0.7624	0.4484	0.007281	0.2023	0.6626	1.87	0	849
Cobquecura	228	R[228]	0.868	0.5402	0.00929	0.2078	0.7362	2.232	0	857
Quirihue	229	R[229]	0.8614	0.5366	0.008192	0.2067	0.7394	2.281	0	733
Treguaco	230	R[230]	0.8625	0.5003	0.008353	0.226	0.7541	2.145	0	445
Coelemu	231	R[231]	0.811	0.5088	0.007713	0.2033	0.6904	2.087	0	494
Ninhue	232	R[232]	0.812	0.4492	0.008012	0.2353	0.7177	1.935	0	493
Portezuelo	233	R[233]	0.7967	0.4608	0.008344	0.2366	0.6908	1.958	0	470
Ránquil	234	R[234]	0.7441	0.4157	0.006913	0.2179	0.6475	1.787	0	161
Quillón	235	R[235]	0.7851	0.4086	0.008385	0.2564	0.6938	1.78	0	566
Chillán	236	R[236]	0.5139	0.2064	0.003588	0.21	0.481	1.025	0	54406
Chillán Viejo	237	R[237]	0.6499	0.3942	0.006208	0.1553	0.564	1.675	0	455
Cabrero	238	R[238]	0.7191	0.3768	0.006293	0.2232	0.6383	1.664	0	1813
Yumbel	239	R[239]	0.7705	0.3966	0.006795	0.2456	0.6893	1.747	0	2976
Laja	240	R[240]	1.065	0.5963	0.01019	0.311	0.9369	2.601	0.462193	2038
San Rosendo	241	R[241]	0.807	0.4753	0.007382	0.2166	0.6965	2.029	0	145
Mulchén	242	R[242]	0.9037	0.4344	0.006515	0.3063	0.8294	1.936	0	2847
Negrete	243	R[243]	0.9428	0.5757	0.008659	0.2396	0.8083	2.435	0	844
Los Ángeles	244	R[244]	0.6127	0.2364	0.00411	0.267	0.5763	1.187	0	5690
Nacimiento	245	R[245]	0.7678	0.3594	0.005883	0.2831	0.6999	1.649	0	3510
Tucapel	246	R[246]	0.9682	0.5779	0.009647	0.2498	0.8318	2.444	0	3128
Antuco	247	R[247]	1.085	0.5791	0.009958	0.3357	0.9663	2.511	0	373
Quilleco	248	R[248]	1.08	0.6309	0.01083	0.2765	0.9411	2.691	0	1653
Santa Bárbara	249	R[249]	2.219	1.031	0.02025	0.8087	2.019	4.699	3.43758	2263
Quilaco	250	R[250]	1.273	0.6503	0.01076	0.402	1.14	2.844	0	1733
Alto Biobío	251	R[251]	1.264	0.722	0.01286	0.3364	1.104	3.091	0	1743
Padre Las Casas	252	R[252]	4.053	1.099	0.01513	2.229	3.951	6.464	1.5341	20054
Cholchol	253	R[253]	18.06	4.028	0.056	11.11	17.78	26.72	19.7172	4742
Galvarino	254	R[254]	17.56	3.98	0.05117	10.69	17.25	26.42	18.5553	7086
Teodoro Schmidt	255	R[255]	2.405	1.053	0.01814	0.8953	2.227	4.967	0	7933
Toltén	256	R[256]	2.094	1.038	0.01869	0.6725	1.884	4.653	0	3919
Nueva Imperial	257	R[257]	9.151	1.965	0.02548	5.698	9.005	13.44	6.98896	13544
Pitrufquén	258	R[258]	3.622	1.431	0.02049	1.489	3.381	6.99	1.80141	3417
Freire	259	R[259]	2.063	0.8984	0.01412	0.7338	1.928	4.19	0	9818
Saavedra	260	R[260]	6.668	2.398	0.03599	2.92	6.35	12.22	5.99351	7914
Victoria	261	R[261]	1.547	0.6386	0.01029	0.5984	1.45	3.019	0	35243
Ercilla	262	R[262]	2.606	1.192	0.01872	0.9523	2.378	5.483	2.41625	1797
Los Sauces	263	R[263]	3.311	1.389	0.01707	1.29	3.076	6.664	2.83194	2740
Traiguén	264	R[264]	5.902	2.002	0.02449	2.769	5.658	10.49	3.36106	2917
Pucón	265	R[265]	1.087	0.537	0.007822	0.3372	0.9822	2.441	0	1118
Melipeuco	266	R[266]	1.509	0.7683	0.01129	0.4612	1.357	3.412	0	972
Villarrica	267	R[267]	1.216	0.5356	0.009179	0.4411	1.117	2.536	0	3102
Lautaro	268	R[268]	3.335	1.052	0.01181	1.644	3.207	5.731	1.80727	16223
Perquenco	269	R[269]	5.596	2.032	0.02338	2.429	5.298	10.2	7.64491	4399
Vilcún	270	R[270]	1.839	0.6935	0.01121	0.7707	1.735	3.493	0.803087	9173
Gorbea	271	R[271]	7.851	2.577	0.03837	3.804	7.541	13.74	7.08436	2323
Loncoche	272	R[272]	2.085	0.953	0.01317	0.7736	1.905	4.436	0.474327	3130
Temuco	273	R[273]	1.847	0.4555	0.006293	1.077	1.804	2.854	0.308803	8530
Carahue	274	R[274]	2.075	0.7838	0.01276	0.857	1.963	3.877	0	9278
Lonquimay	275	R[275]	1.317	0.7522	0.0113	0.3488	1.151	3.201	0	1213
Curacautín	276	R[276]	1.502	0.6928	0.0106	0.5157	1.383	3.214	0	788
Collipulli	277	R[277]	1.317	0.6222	0.0095	0.4474	1.198	2.864	0	3403
Angol	278	R[278]	1.319	0.5199	0.008224	0.5507	1.239	2.557	0.200964	2095
Renaico	279	R[279]	1.059	0.5928	0.0104	0.3004	0.9293	2.553	0	500
Purén	280	R[280]	7.452	2.359	0.03684	3.681	7.154	12.88	8.5648	3980
Lumaco	281	R[281]	5.491	1.757	0.02407	2.736	5.28	9.559	4.90427	4171
Curarrehue	282	R[282]	3.043	1.364	0.02429	1.075	2.807	6.254	5.97131	1637
Cunco	283	R[283]	1.53	0.7535	0.01079	0.5062	1.39	3.371	0	3500
La Unión	284	R[284]	10.01	2.163	0.0317	6.281	9.844	14.77	6.41652	8399
Lago Ranco	285	R[285]	1.843	1.005	0.01528	0.5274	1.637	4.405	0	1823
Río Bueno	286	R[286]	1.56	0.6944	0.01029	0.5555	1.446	3.263	0.335531	6860
Futrono	287	R[287]	1.683	0.8262	0.01242	0.5565	1.513	3.718	0	1859
Paillaco	288	R[288]	1.619	0.8156	0.01334	0.5138	1.473	3.574	0	2187
Panguipulli	289	R[289]	1.313	0.5437	0.008847	0.5133	1.229	2.616	0.305183	4647
Corral	290	R[290]	1.702	0.9565	0.01396	0.4704	1.486	4.187	0	189
Valdivia	291	R[291]	0.8819	0.3721	0.006676	0.339	0.8195	1.793	0.0661923	1117
Lanco	292	R[292]	1.402	0.7828	0.01141	0.3811	1.225	3.417	0	1881
Mariquina	293	R[293]	1.618	0.7904	0.01211	0.5411	1.458	3.562	0	2928
Los Lagos	294	R[294]	1.281	0.6866	0.01271	0.3804	1.137	2.995	0	2029
Máfil	295	R[295]	1.257	0.6761	0.01114	0.3653	1.119	2.952	0	1100
Chonchi	296	R[296]	1.591	0.8327	0.01335	0.4911	1.423	3.71	0	2921
Puqueldón	297	R[297]	1.269	0.8724	0.01356	0.2364	1.056	3.494	0	2170
Queilén	298	R[298]	1.93	1.092	0.01724	0.4781	1.699	4.706	0	1495
Quellón	299	R[299]	9.323	2.109	0.03184	5.711	9.142	13.91	7.27834	3169
Castro	300	R[300]	1.106	0.5822	0.009279	0.2987	0.9982	2.521	0.228318	3738
Curaco de Vélez	301	R[301]	1.207	0.6627	0.01192	0.3346	1.068	2.939	0	1164
Quinchao	302	R[302]	1.805	1.177	0.01674	0.3209	1.532	4.712	1.25111	4261
Ancud	303	R[303]	0.6778	0.3938	0.007684	0.175	0.5947	1.662	0	4732
Dalcahue	304	R[304]	0.9826	0.5987	0.01234	0.2329	0.8476	2.534	0	2602
Quemchi	305	R[305]	0.9359	0.6819	0.01209	0.1546	0.7609	2.752	0	3338
Calbuco	306	R[306]	0.6225	0.389	0.006683	0.1451	0.5307	1.624	0	5513
Cochamó	307	R[307]	0.9034	0.605	0.01031	0.1944	0.7558	2.474	0	1694
Puerto Montt	308	R[308]	0.5969	0.2535	0.004497	0.2225	0.5573	1.205	0.09114	3515
Los Muermos	309	R[309]	0.8494	0.507	0.008174	0.2198	0.7388	2.148	0	5443
Maullín	310	R[310]	0.7674	0.4778	0.009783	0.1798	0.6485	1.996	0	4493
Puerto Varas	311	R[311]	0.7713	0.3743	0.007517	0.2633	0.7013	1.686	0	858
Fresia	312	R[312]	0.9935	0.6312	0.009182	0.2374	0.8438	2.659	0	3002
Frutillar	313	R[313]	0.9804	0.5617	0.0107	0.264	0.8514	2.4	0	1212
Llanquihue	314	R[314]	0.931	0.569	0.009347	0.2264	0.8072	2.301	0	1798
Chaitén	315	R[315]	1.106	0.659	0.01086	0.2738	0.9612	2.723	0	1119
Hualaihué	316	R[316]	1.046	0.6949	0.01124	0.2268	0.8771	2.84	0	529
Palena	317	R[317]	1.283	0.7545	0.01251	0.3333	1.117	3.187	0	340
Futaleufú	318	R[318]	1.155	0.8021	0.01128	0.2053	0.9548	3.257	0	306
Puerto Octay	319	R[319]	1.09	0.5858	0.01011	0.3324	0.9635	2.496	0	1473
Puyehue	320	R[320]	1.198	0.6343	0.01042	0.3533	1.063	2.841	0	1414
San Pablo	321	R[321]	2.057	0.9627	0.01368	0.718	1.875	4.383	0	4924
Osorno	322	R[322]	0.9169	0.3749	0.005673	0.3538	0.8613	1.808	0	3077
San Juan de la Costa	323	R[323]	15.21	3.73	0.0577	8.909	14.89	23.08	28.0546	4992
Río Negro	324	R[324]	1.599	0.8306	0.01478	0.4783	1.437	3.57	0	3508
Purranque	325	R[325]	1.107	0.6452	0.01035	0.2899	0.9604	2.706	0	1895
Aysén	326	R[326]	0.7856	0.3793	0.007612	0.2624	0.7123	1.702	0	540
Cisnes	327	R[327]	1.1	0.5686	0.009804	0.3393	0.9817	2.544	0	485
Guaitecas	328	R[328]	1.033	0.7223	0.01091	0.1872	0.8506	2.898	0	0
Coihaique	329	R[329]	0.9052	0.4782	0.0071	0.2741	0.8099	2.123	0	946
Lago Verde	330	R[330]	3.025	1.425	0.0232	0.9798	2.777	6.507	44.6229	110
Chile Chico	331	R[331]	0.9348	0.585	0.009472	0.2228	0.797	2.493	0	144
Río Ibáñez	332	R[332]	0.9583	0.6322	0.01188	0.2029	0.809	2.611	0	233
Tortel	333	R[333]	0.9206	0.5465	0.00947	0.2373	0.7994	2.313	0	95
O'Higgins	334	R[334]	0.9657	0.6537	0.01074	0.2013	0.8087	2.644	0	91
Cochrane	335	R[335]	0.9385	0.5943	0.008984	0.2175	0.8044	2.449	0	85
San Gregorio	336	R[336]	0.8269	0.5757	0.008532	0.1731	0.6898	2.277	0	28
Punta Arenas	337	R[337]	0.5226	0.2665	0.004558	0.1604	0.4706	1.164	0	1023
Torres del Paine	338	R[338]	1.018	0.8147	0.01117	0.1195	0.798	3.11	0	0
Natales	339	R[339]	0.9014	0.5563	0.009006	0.2306	0.7789	2.322	0	366
Laguna Blanca	340	R[340]	0.8264	0.5402	0.007238	0.1855	0.7017	2.186	0	21
Porvenir	341	R[341]	0.9547	0.7295	0.009712	0.1511	0.7559	2.797	0	147
Primavera	342	R[342]	0.9454	0.7068	0.01114	0.1556	0.7529	2.819	0	40
Cabo de Hornos	343	R[343]	0.8343	0.643	0.008606	0.1335	0.6578	2.528	0	28
Timaukel	344	R[344]	0.8348	0.5825	0.008141	0.1639	0.6832	2.308	0	0
Río Verde	345	R[345]	0.8465	0.5769	0.0101	0.1675	0.6974	2.315	0	14
