# Supplementary material for: Temporal and geographic analysis of trichinellosis incidence in Chile with risk assessment
Source: Parasit Vectors. 2021 May 26;14:282. doi: 10.1186/s13071-021-04783-6 (PMC8157648; doi:10.1186/s13071-021-04783-6)
Supplement: Supplementary file 3 — Additional file 3: Table S3. Details of cases of trichinellosis in Chile from 1964 to 2019. [file 13071_2021_4783_MOESM3_ESM.xlsx]

## Sheet: Hoja2
Table S3. Details of cases of trichinellosis in Chile from 1964 to 2019
Year	Cases in the year	Reported incidence (Cases/100000)
1964	41	0.5
1965	51	0.6
1966	99	1.1
1967	47	0.5
1968	77	0.8
1969	110	1.1
1970	172	1.8
1971	52	0.5
1972	30	0.3
1973	50	0.5
1974	46	0.4
1975	167	1.6
1976	37	0.3
1977	58	0.5
1978	108	1
1979	135	1.3
1980	72	0.6
1981	66	0.6
1982	220	1.9
1983	49	0.4
1984	95	0.8
1985	92	0.8
1986	73	0.6
1987	73	0.6
1988	86	0.7
1989	88	0.7
1990	81	0.61
1991	100	0.75
1992	94	0.69
1993	39	0.3
1994	42	0.3
1995	77	0.5
1996	43	0.3
1997	64	0.4
1998	44	0.3
1999	90	0.57
2000	35	0.18
2001	25	0.160548
2002	83	0.527132
2003	25	0.15704
2004	62	0.385252
2005	49	0.301211
2006	57	0.34687
2007	13	0.0783223
2008	16	0.0954456
2009	42	0.248097
2010	15	0.0877487
2011	42	0.2435
2012	73	0.419477
2013	33	0.187961
2014	23	0.129863
2015	5	0.0279874
2016	9	0.0499945
2017	42	0.231548
2018	42	0.229815
2019	88	0.477941
